# Supplementary material for: Genetic interaction between rice PLASTOCHRON genes and the gibberellin pathway in leaf development
Source: Rice (N Y). 2014 Sep 18;7(1):25. doi: 10.1186/s12284-014-0025-2 (PMC4169055; doi:10.1186/s12284-014-0025-2)
Supplement: Additional file 1: Table S1. — List of primers used in real-time PCR assays. [file s12284-014-0025-2-S1.xls]

## Sheet: Sheet1
Table S1. List of primers used in real-time PCR assays.
Gene	Forward Primer	Reverse Primer	Probe
GA20ox2	5'-GCCAATGGGGAGGGTGT-3'	5'-CCATGATCGTCAGCGACA-3'	5'-CCAGAAGTACTGCGAGGAGATGAAGGA-3'
GA3ox2	5'-CGCCTCTGGCCCAAGT-3'	5'-CTCAAGAACAACCTCAGCAACTC-3'	5'-CGACGACTACCTCCT CTTCTGTGACGTG-3'
GA2ox1	5'-ACCACTACCCTCCATCATGCAACA-3'	5'-TCAGATTCCCACCATTGCTAGCCT-3'
GA2ox4	5'-TTGCAGGTTCTGACCAATGG-3'	5'-AATGGTGCAATCCTCTGTGCTA-3'	5'-CCTTCATCTACTTTG GAGGGCCACCG-3'
Actin1	5'-GCTATGTACGTCGCCATCCA-3'	5'-GCTGACACCATCACCAGAGT-3'	5’-CAATACCTGTGGTAC GACCACTGGCATACAG-3’
